# Supplementary material for: Tumor Promoting Effects of Sulforaphane on Diethylnitrosamine-Induced Murine Hepatocarcinogenesis
Source: Int J Mol Sci. 2022 May 12;23(10):5397. doi: 10.3390/ijms23105397 (PMC9141104; doi:10.3390/ijms23105397)
Supplement: Supplementary file 1 [file ijms-23-05397-s001.zip]

Archive with 1 entries (1 files):
- ijms-1676433-supplementary.pdf
